# Supplementary material for: Identification of Cyclic Sulfonamides with an N-Arylacetamide Group as α-Glucosidase and α-Amylase Inhibitors: Biological Evaluation and Molecular Modeling
Source: Pharmaceuticals (Basel). 2022 Jan 17;15(1):106. doi: 10.3390/ph15010106 (PMC8777765; doi:10.3390/ph15010106)
Supplement: Supplementary file 1 [file pharmaceuticals-15-00106-s001.zip]

Archive with 1 entries (1 files):
- pharmaceuticals-1471120-supplementary.pdf
